# Supplementary material for: Increased Scan Speed and Pitch on Ultra-Low-Dose Chest CT: Effect on Nodule Volumetry and Image Quality
Source: Medicina (Kaunas). 2024 Aug 12;60(8):1301. doi: 10.3390/medicina60081301 (PMC11356370; doi:10.3390/medicina60081301)
Supplement: Supplementary file 1 [file medicina-60-01301-s001.zip]

Archive with 1 entries (1 files):
- medicina-3112757-supplementary.pdf
